# Supplementary material for: A Genetic Screen Using the PiggyBac Transposon in Haploid Cells Identifies Parp1 as a Mediator of Olaparib Toxicity
Source: PLoS One. 2013 Apr 25;8(4):e61520. doi: 10.1371/journal.pone.0061520 (PMC3636235; doi:10.1371/journal.pone.0061520)
Supplement: Table S1 — A list of insertion sites identified by sequencing libraries H3L1–H3L8. (XLSX) [file pone.0061520.s001.xlsx]

## Sheet: All insertion sites
Table S1
List of all insertion sites identified in Libraries H3L1-H3L8 by TraDIS.
Chromosome	Orientation	Position	Gene
1	+	3096373
1	-	3414813	Xkr4
1	-	3960288
1	-	3971613
1	+	4044790
1	-	4140907
1	-	4198068
1	-	4368152
1	-	4419781
1	+	4455637
1	-	4572817
1	-	4765742	Mrpl15
1	-	4774595	Mrpl15
1	-	4791007
1	-	4791844
1	-	4793379
1	+	4797608
1	-	4798760	Lypla1
1	-	4815460	Lypla1
1	+	4821040	Lypla1
1	+	4826673	Lypla1
1	-	4833752	Lypla1
1	-	4840955	Lypla1
1	-	4841518	Lypla1
1	-	4843207	Lypla1
1	-	4846278	Lypla1
1	+	4847476	Lypla1
1	+	5000450	Rgs20
1	-	5008799	Rgs20
1	+	5072973
1	-	5086897	Atp6v1h
1	+	5111836	Atp6v1h
1	+	5149233	Atp6v1h
1	-	5214752
1	+	5513234
1	+	5549864
1	-	5772974
1	-	5926225
1	-	6193935
1	-	6357843	Fam150a
1	+	6380330	Fam150a
1	-	6391181
1	+	6431706
1	+	6987008
1	+	7000915
1	-	7005842
1	-	7017949
1	+	7054249
1	+	7088460	Pcmtd1
1	+	7093340	Pcmtd1
1	-	7099647	Pcmtd1
1	+	7106452	Pcmtd1
1	+	7108069	Pcmtd1
1	-	7112266	Pcmtd1
1	+	7112548	Pcmtd1
1	-	7112548	Pcmtd1
1	+	7119169	Pcmtd1
1	-	7119169	Pcmtd1
1	-	7119637	Pcmtd1
1	+	7132376	Pcmtd1
1	+	7142510	Pcmtd1
1	+	7150834	Pcmtd1
1	+	7153150	Pcmtd1
1	+	7301096
1	-	7408022
1	-	7492522
1	+	7629880
1	-	7690112
1	+	8085700
1	+	8548210	Sntg1
1	-	8561904	Sntg1
1	-	8571572	Sntg1
1	-	8572388	Sntg1
1	-	8573270	Sntg1
1	-	8722957	Sntg1
1	-	8818576	Sntg1
1	-	8926753	Sntg1
1	+	9152533	Sntg1
1	-	9318914
1	+	9401289
1	+	9461771
1	-	9538360	Adhfe1
1	-	9541131	Adhfe1
1	+	9691284
1	-	9733968	Vcpip1
1	-	9734483	Vcpip1
1	-	9734484	Vcpip1
1	-	9752766	1700034P13Rik
1	+	9759364	1700034P13Rik
1	-	9786237
1	+	9815711	Sgk3
1	+	9879747	Sgk3
1	-	9882445	Sgk3
1	+	9882512	Sgk3
1	-	9899670	6030422M02Rik
1	-	9933189
1	+	9941818
1	+	9943586
1	+	10050559	Cspp1
1	-	10056996	Cspp1
1	+	10065615	Cspp1
1	+	10103912	Cspp1
1	+	10154367	Arfgef1
1	+	10161476	Arfgef1
1	-	10166287	Arfgef1
1	-	10223643
1	-	10842550
1	-	10849173
1	-	10859031
1	+	10862441
1	+	10927994
1	-	10979445
1	-	10981726
1	-	11038990	Prex2
1	+	11133534	Prex2
1	-	11185374	Prex2
1	+	11241342	Prex2
1	+	11257999	Prex2
1	+	11268775	Prex2
1	-	11331913
1	+	11337177
1	+	11363485
1	+	11379449
1	-	11379847
1	-	11432814	A830018L16Rik
1	-	11484574	A830018L16Rik
1	+	11497776	A830018L16Rik
1	+	11562276	A830018L16Rik
1	-	11598498	A830018L16Rik
1	+	11636676	A830018L16Rik
1	+	11641362	A830018L16Rik
1	-	11739979	A830018L16Rik
1	-	11779819	A830018L16Rik
1	-	11900803	A830018L16Rik
1	+	12046213
1	+	12564335
1	+	12632237
1	+	12691691
1	+	12706902
1	+	12708168
1	-	12709425	Sulf1
1	-	12730924	Sulf1
1	+	12731166	Sulf1
1	+	12733382	Sulf1
1	-	12734246	Sulf1
1	+	12736763	Sulf1
1	+	12739827	Sulf1
1	+	12741384	Sulf1
1	+	12744092	Sulf1
1	-	12744107	Sulf1
1	-	12758598	Sulf1
1	+	12758598	Sulf1
1	-	12797969	Sulf1
1	+	12798636	Sulf1
1	-	12804720	Sulf1
1	-	12809213	Sulf1
1	+	12827263	Sulf1
1	+	12834707	Sulf1
1	-	12876593	Slco5a1
1	-	12904032	Slco5a1
1	+	12995211
1	+	13002336
1	+	13005236
1	+	13005928
1	-	13045951
1	+	13049417
1	-	13050916
1	+	13059114
1	-	13059840
1	-	13061775
1	+	13062680
1	-	13064380
1	+	13064794
1	+	13065175
1	-	13067426
1	-	13068362
1	-	13071655
1	-	13074042
1	+	13075502
1	-	13077596
1	-	13077636
1	+	13082019
1	+	13082839
1	+	13083495
1	+	13085051
1	+	13085260
1	+	13085545
1	-	13086450
1	-	13086699
1	-	13090675
1	+	13091328
1	-	13096042
1	+	13100189
1	+	13105516	Prdm14
1	-	13114246	Prdm14
1	-	13116875	Prdm14
1	-	13122190
1	-	13126889
1	-	13132518	Ncoa2
1	-	13136040	Ncoa2
1	+	13160182	Ncoa2
1	+	13186852	Ncoa2
1	-	13194384	Ncoa2
1	+	13249653	Ncoa2
1	-	13250232	Ncoa2
1	+	13253303	Ncoa2
1	-	13266403	Ncoa2
1	-	13272755	Ncoa2
1	-	13298131	Ncoa2
1	+	13340260	Ncoa2
1	+	13343175	Ncoa2
1	+	13354991	Ncoa2
1	+	13395239
1	+	13484518
1	+	13552896
1	-	13564788	Tram1
1	-	13569140	Tram1
1	+	13586823
1	-	13612183
1	-	13649903	Lactb2
1	-	13939839
1	-	14008145
1	+	14066071
1	+	14096078
1	-	14175366	Eya1
1	-	14216156	Eya1
1	-	14221780	Eya1
1	+	14247398	Eya1
1	-	14274462	Eya1
1	+	14294613	Eya1
1	+	14294708	Eya1
1	-	14295737	Eya1
1	-	14297291	Eya1
1	+	14366958
1	-	14456656
1	-	14489017
1	-	14490216
1	-	14506712
1	-	14550543
1	-	14556603
1	-	14594505
1	-	14617376
1	+	14621597
1	+	14622051
1	-	14623799
1	-	14682279
1	+	14703618
1	+	14780350
1	+	14958163
1	+	15126403
1	-	15140731
1	-	15340488	AC132603.1
1	-	15425766	AC132603.1
1	+	15642892	AC132603.1
1	-	15657293	AC132603.1
1	+	15676570	AC132603.1
1	-	15692257	AC132603.1
1	+	15779571
1	-	15783296
1	+	15784933
1	-	15793616
1	+	15794786
1	+	15797637	Terf1
1	-	15805155	Terf1
1	+	15873140	Gm106
1	-	15914385
1	-	15987641
1	-	16106543	Rdh10
1	-	16120069	Rdh10
1	-	16375074	Stau2
1	-	16546587
1	-	16572945	Ube2w
1	+	16898178
1	-	16930370
1	-	17003440	Jph1
1	-	17049087	Jph1
1	-	17162256
1	+	17206693
1	-	17226122
1	+	17423926
1	-	18005398
1	+	18143171
1	-	18234298
1	+	18278177
1	+	18298983
1	-	18602105
1	+	18984121
1	+	19005806
1	+	19059608	Gm15825
1	+	19225586	Tcfap2b
1	+	19334278
1	-	19443551
1	-	19444850
1	-	19596880
1	+	19598942
1	+	19821167
1	-	19955353
1	-	19959318
1	-	19961718
1	+	20025422
1	-	20352438	Pkhd1
1	-	20534609	Pkhd1
1	+	20624211
1	+	20764527
1	-	20886529	Paqr8
1	-	20890741	Paqr8
1	+	20895653	Paqr8
1	+	20903016	Paqr8
1	-	20944677	Efhc1
1	+	20949654	Efhc1
1	+	20973264	Efhc1
1	+	21032388	Tram2
1	+	21157125
1	-	21195538
1	+	21216410	Tmem14a
1	-	21219935	Tmem14a
1	-	21219936	Tmem14a
1	+	21241523	Gsta3
1	-	21243328	Gsta3
1	-	21245362	Gsta3
1	+	21245537	Gsta3
1	-	21247073	Gsta3
1	-	21247290	Gsta3
1	+	21677750	Kcnq5
1	+	21696508	Kcnq5
1	+	21706910	Kcnq5
1	+	21736732	Kcnq5
1	-	22052509
1	+	22259041
1	-	22306504	Rims1
1	-	22311325	Rims1
1	+	22350187	Rims1
1	+	22377217	Rims1
1	+	22388138	Rims1
1	+	22408586	Rims1
1	+	22420056	Rims1
1	+	22420057	Rims1
1	-	22474862	Rims1
1	-	22519556	Rims1
1	-	22520648	Rims1
1	-	22541198	Rims1
1	-	22801371	Rims1
1	-	23162005
1	-	23389118	Ogfrl1
1	+	23395893
1	-	23466634
1	+	23479840
1	-	23777079	B3gat2
1	+	23910148	Smap1
1	+	23927661	Smap1
1	-	23940704
1	-	23955576
1	-	24002231
1	-	24012752
1	+	24075167	Fam135a
1	-	24076045	Fam135a
1	+	24411015	Col19a1
1	+	24499023	Col19a1
1	-	24525852	Col19a1
1	+	24549931	Col19a1
1	-	24748552	Lmbrd1
1	+	25118636
1	+	25187631	Bai3
1	+	25900267
1	-	25961246
1	-	26185083
1	-	26759476
1	-	26796061
1	+	27123549	Gm11161
1	-	28041713
1	-	28732508
1	+	28893477
1	+	28941663
1	+	29181357
1	-	29418811
1	+	29418811
1	-	29977776
1	-	30016676
1	-	30045807
1	-	30344846
1	+	30607070
1	+	30926167	Phf3
1	+	30931576
1	-	30932638
1	+	30942418
1	+	30953300
1	-	30955388
1	+	30957074
1	-	30970470
1	-	31000490	Ptp4a1
1	+	31095650
1	+	31117941
1	+	31326508
1	+	31401362
1	+	31884411
1	+	31929252
1	+	31996488
1	+	32290522	Khdrbs2
1	-	32798727
1	-	32893495
1	+	33092345
1	-	33290689
1	+	33484172
1	+	33675928	Prim2
1	-	33749951
1	-	33782386	Rab23
1	-	33811160	Bag2
1	-	33813305	Bag2
1	-	33817373	Zfp451
1	-	33829253	Zfp451
1	-	33833689	Zfp451
1	+	33852465	Zfp451
1	+	33855631	Zfp451
1	-	33856108	Zfp451
1	+	33859710	Zfp451
1	-	33870509	Zfp451
1	-	33883033
1	+	33883033
1	+	33921528	Bend6
1	+	33937937	Bend6
1	+	33960523	Bend6
1	+	33975125	Dst
1	-	33979817	Dst
1	+	34020183	Dst
1	+	34061716	Dst
1	+	34093180	Dst
1	+	34108622	Dst
1	+	34109384	Dst
1	-	34117798	Dst
1	+	34118258	Dst
1	-	34121900	Dst
1	+	34123074	Dst
1	-	34125782	Dst
1	-	34128196	Dst
1	+	34146807	Dst
1	-	34152808	Dst
1	-	34160278	Dst
1	+	34162331	Dst
1	-	34163653	Dst
1	+	34163653	Dst
1	-	34166933	Dst
1	+	34167602	Dst
1	+	34169734	Dst
1	+	34171156	Dst
1	-	34190533	Dst
1	+	34196164	Dst
1	-	34196747	Dst
1	+	34198489	Dst
1	+	34203337	Dst
1	-	34234160	Dst
1	+	34249518	Dst
1	+	34289899	Dst
1	+	34293984	Dst
1	+	34313627	Dst
1	-	34333636	Dst
1	-	34367563
1	+	34491016
1	+	34515413
1	-	34523566	Ptpn18
1	+	34591086
1	-	34603916	Prss40
1	-	34684945
1	-	34686146
1	-	34856203	Arhgef4
1	-	34898180	Fam168b
1	-	34899236	Fam168b
1	-	34909111	Plekhb2
1	-	34917862	Plekhb2
1	+	34925956	Plekhb2
1	-	35118443
1	+	35185513
1	-	35249589
1	-	35289923
1	+	35387728
1	-	35514453
1	-	35806300
1	-	35865891
1	-	35874499
1	-	35906818
1	-	35932398
1	-	35998826
1	+	36030574
1	-	36036483
1	+	36039427
1	-	36040009
1	+	36063041
1	+	36066337
1	+	36069678
1	+	36070147
1	+	36070628
1	+	36072070
1	-	36074382
1	-	36079085
1	-	36087276
1	-	36119754
1	+	36186392
1	+	36194059
1	-	36209725	Uggt1
1	-	36215179	Uggt1
1	+	36216565	Uggt1
1	+	36279460	Uggt1
1	-	36300082	Uggt1
1	+	36326709	Neurl3
1	+	36338861
1	+	36345808
1	-	36358413
1	+	36607356	Sema4c
1	+	36675132	Fam178b
1	-	36723098	Fam178b
1	+	36738396	Fam178b
1	+	36743819
1	-	36767018	Actr1b
1	+	36770146	Actr1b
1	-	36784150
1	-	36801894
1	-	36805130
1	-	36826180	Zap70
1	+	36842109
1	-	36878891	Tmem131
1	-	36922314	Tmem131
1	+	36939214	Tmem131
1	+	36953434	Tmem131
1	+	36955953	Tmem131
1	-	36957104	Tmem131
1	+	36960925	Tmem131
1	+	36977963	Tmem131
1	+	36987956	Tmem131
1	+	36994234	Tmem131
1	+	36994858	Tmem131
1	-	36995394	Tmem131
1	+	36998516
1	+	37040376
1	+	37043261
1	+	37044299
1	+	37045276
1	+	37058857
1	+	37059143
1	-	37060140
1	+	37061389
1	+	37063622
1	+	37069854
1	+	37097721	Vwa3b
1	+	37102456	Vwa3b
1	-	37108268	Vwa3b
1	-	37108773	Vwa3b
1	+	37118513	Vwa3b
1	+	37134460
1	+	37134934
1	-	37137322
1	-	37137323
1	-	37145425
1	-	37148686
1	-	37237226	Vwa3b
1	+	37269547
1	+	37353121
1	+	37375404	Inpp4a
1	-	37394031	Inpp4a
1	+	37394031	Inpp4a
1	-	37456670	Inpp4a
1	-	37503388	Mgat4a
1	+	37591407	Mgat4a
1	+	37601370
1	-	37623165
1	-	37666271
1	-	37701753	2010300C02Rik
1	-	37775513	2010300C02Rik
1	-	37888834	Tsga10
1	+	37921259	Tsga10
1	+	37980820
1	+	38185635	Rev1
1	-	38187201
1	-	38188484
1	+	38256036	Aff3
1	+	38467716	Aff3
1	-	38559242	Aff3
1	-	38662535	Aff3
1	+	38766771
1	+	38838554
1	-	38852300	Lonrf2
1	+	38879906	Lonrf2
1	+	38881464	Lonrf2
1	+	38882147	Lonrf2
1	-	38890025	Lonrf2
1	+	38944225	Chst10
1	-	38960903
1	+	38991142
1	+	38993769
1	+	39058239
1	-	39062956
1	+	39108237
1	+	39161940
1	+	39181284
1	+	39255728	Npas2
1	+	39256211	Npas2
1	-	39292150	Npas2
1	+	39348542	Npas2
1	+	39372027	Npas2
1	+	39372028	Npas2
1	-	39399160	Npas2
1	+	39406961	Npas2
1	+	39450071	Tbc1d8
1	-	39484205	Tbc1d8
1	+	39573766
1	-	39581193
1	+	39583575
1	+	39585218
1	-	39593568	D1Bwg0212e
1	-	39600981	D1Bwg0212e
1	+	39601398	D1Bwg0212e
1	-	39630480	Rnf149
1	+	39665840
1	-	39669357
1	-	39712615	AC119809.1
1	+	39713167	AC119809.1
1	+	39713697	AC119809.1
1	-	39721234
1	-	39731504	Rfx8
1	+	39737503	Rfx8
1	+	39804572
1	+	39827904
1	-	39830991
1	+	39925846
1	-	39937191
1	-	39952694
1	-	39962906	Map4k4
1	-	39963740	Map4k4
1	+	39963997	Map4k4
1	-	39963997	Map4k4
1	-	39966223	Map4k4
1	-	39968476	Map4k4
1	+	40004830	Map4k4
1	-	40014039	Map4k4
1	+	40022888	Map4k4
1	-	40027337	Map4k4
1	-	40109205
1	-	40129096
1	+	40214612
1	+	40353596	Il1r1
1	+	40359294	Il1r1
1	-	40362160	Il1r1
1	-	40376087
1	-	40423143
1	-	40432307
1	-	40571923
1	+	40723009
1	+	40847774
1	-	40962919
1	-	41443404
1	+	42115942
1	-	42290963
1	+	42596209
1	+	42751842
1	+	42763263
1	+	42809594
1	-	42907641
1	+	42930737	Mrps9
1	+	42970613
1	+	43127863	Tgfbrap1
1	+	43140701	Tgfbrap1
1	-	43148550	Tgfbrap1
1	+	43156118	AI597479
1	+	43232427
1	-	43321397
1	-	43368121
1	+	43518143	Nck2
1	-	43527675	Nck2
1	-	43538652	Nck2
1	-	43554558	Nck2
1	-	43557292	Nck2
1	-	43738835
1	-	43764555
1	-	43788315	1500015O10Rik
1	+	43809011	Uxs1
1	+	43817099	Uxs1
1	+	43817853	Uxs1
1	-	43882038	Uxs1
1	+	43882723	Uxs1
1	-	43887532
1	-	43935806
1	+	43946631
1	-	43956793
1	-	43957992
1	+	43958153
1	-	43991433	Tpp2
1	+	44027578	Tpp2
1	-	44071217	A530098C11Rik
1	-	44144000	1700029F09Rik
1	-	44157818	1700029F09Rik
1	-	44168782	Kdelc1
1	+	44205555	Ercc5
1	-	44244958
1	-	44376901
1	-	44461290
1	-	44703923	Gulp1
1	-	45854970	Wdr75
1	-	45918115
1	-	46046339
1	+	46142724	Dnahc7c
1	+	46638508
1	+	46638509
1	+	46934977
1	-	46961881
1	+	46978830
1	-	46981364
1	-	47084469
1	-	47257447
1	+	47491296
1	+	47503524
1	-	47868627
1	+	48811487
1	-	49529899
1	+	49544683
1	-	49678235
1	-	49795137
1	+	50023340
1	+	50037520
1	-	50535460
1	+	50893273
1	-	50982485	Tmeff2
1	+	51134965	Tmeff2
1	+	51168075	Tmeff2
1	+	51261141
1	-	51344812
1	-	51408494
1	+	51415612
1	+	51673346
1	-	51680152
1	+	51681153
1	+	51683855
1	-	51683856
1	+	51693002
1	+	51714849
1	-	51787964
1	+	51789464
1	-	51799476
1	-	51803442
1	+	51803734
1	+	51808017	Myo1b
1	+	51935371	Myo1b
1	+	51955377	Myo1b
1	-	51955491	Myo1b
1	+	51964511	Myo1b
1	+	51970964	Myo1b
1	-	51980278
1	-	51980280
1	-	52004424
1	+	52067194	Stat4
1	+	52123133	Stat4
1	-	52167728
1	-	52170885
1	+	52170885
1	-	52172335
1	-	52255004	Gls
1	+	52255424	Gls
1	-	52341776
1	-	52368389
1	+	52369090
1	+	52378926
1	-	52456664
1	-	52487297
1	+	52574740
1	+	52687405
1	+	52719402	Mfsd6
1	+	52840286
1	-	52851798	Inpp1
1	-	52927348	Hibch
1	+	52939042	Hibch
1	-	53005528	1700019D03Rik
1	-	53009308	1700019D03Rik
1	+	53013445	1700019D03Rik
1	+	53031404
1	+	53069250
1	-	53345437	Pms1
1	+	53370282
1	+	53370417
1	+	53409767
1	+	53584344
1	-	53591964
1	+	53634179
1	-	53678357
1	-	53767530
1	-	53803058
1	+	53805284
1	-	53814749	Stk17b
1	+	53839686	Stk17b
1	+	53841575	Stk17b
1	-	53912392	Hecw2
1	-	53919965	Hecw2
1	-	53922842	Hecw2
1	+	53923348	Hecw2
1	+	53932051	Hecw2
1	+	54147542	Hecw2
1	-	54257334
1	+	54307284
1	-	54465630	Gtf3c3
1	+	54553196	Pgap1
1	-	54553859	Pgap1
1	+	54567215	Pgap1
1	-	54589612	Pgap1
1	+	54612346	Pgap1
1	+	54619956
1	-	54636839
1	-	54641531
1	-	54641924
1	+	54643584
1	+	54656663
1	+	54676586
1	-	54720312	Ankrd44
1	+	54962727	Ankrd44
1	-	55086113
1	-	55138030	Hspd1
1	-	55142911	Hspd1
1	+	55163856
1	+	55164927
1	-	55164927
1	-	55165165
1	+	55165165
1	-	55165468
1	+	55166843
1	+	55189050	Mobkl3
1	-	55192812	Mobkl3
1	+	55219688
1	-	55220129
1	-	55241444	Rftn2
1	-	55251981	Rftn2
1	-	55253015	Rftn2
1	+	55255092	Rftn2
1	-	55259429	Rftn2
1	+	55275321	Rftn2
1	-	55350459	Boll
1	-	55420860
1	+	55434891
1	-	55464694	Plcl1
1	-	55582934	Plcl1
1	-	55596883	Plcl1
1	+	55949767
1	-	55968352
1	-	56537299
1	-	56682714
1	-	56781280
1	+	56954590	Satb2
1	-	56995591	Satb2
1	+	57007457	Satb2
1	-	57023320	Satb2
1	-	57024927	Satb2
1	+	57233855
1	+	57262029
1	+	57282534
1	+	57356628
1	-	57385265
1	+	57431344	4930558J18Rik
1	-	57485916
1	+	57528754
1	-	57536308
1	+	57538683
1	+	57576322
1	+	57577808
1	-	57603317
1	+	57668764
1	-	57671501
1	-	57832622	Spats2l
1	-	57939606	Spats2l
1	-	57940606	Spats2l
1	-	58030780	Kctd18
1	-	58044434	Kctd18
1	-	58046772	Kctd18
1	+	58046772	Kctd18
1	-	58052410	Kctd18
1	-	58073702	Kctd18
1	+	58086067
1	+	58087173	Aox1
1	+	58087208	Aox1
1	+	58101825	Aox1
1	-	58109151	Aox1
1	-	58141070	Aox1
1	-	58146583	Aox1
1	-	58165967
1	+	58167912
1	+	58170656	Aox3
1	-	58202873	Aox3
1	+	58215109	Aox3
1	-	58260936
1	+	58332888	Gm15759
1	-	58338208	Gm15759
1	-	58366743	Gm15759
1	-	58415487	Aox3l1
1	-	58422756	Aox3l1
1	-	58425071	Aox3l1
1	+	58451232	Bzw1
1	+	58453204	Bzw1
1	-	58453273	Bzw1
1	+	58453273	Bzw1
1	+	58453274	Bzw1
1	-	58470543	Clk1
1	+	58481824
1	+	58482087
1	-	58491592	Ppil3
1	+	58514464	Nif3l1
1	+	58518166	Nif3l1
1	-	58550953	Orc2
1	-	58611995	Fam126b
1	-	58670827
1	+	58696577
1	-	58703423
1	-	58752913
1	+	58753311
1	+	58778215	Cflar
1	+	58936175
1	-	58967695	Trak2
1	+	59066221
1	+	59107617	Als2cr11
1	+	59122924	Als2cr11
1	-	59153168
1	+	59177496
1	+	59193815	Mpp4
1	-	59248105	Als2
1	+	59287577	Als2
1	-	59313976	Cdk15
1	+	59326440	Cdk15
1	-	59341622	Cdk15
1	+	59434983
1	+	59456717
1	-	59481202
1	-	59490142
1	+	59505449
1	+	59506247
1	+	59506719
1	+	59513229
1	-	59514016
1	+	59574374	Gm973
1	-	59577233	Gm973
1	-	59596325	Gm973
1	-	59649604	Gm973
1	-	59671123	Gm973
1	-	59708769	Sumo1
1	+	59742066	Nop58
1	-	59752980	Nop58
1	+	59753803	Nop58
1	+	59754181	Nop58
1	+	59754182	Nop58
1	+	59754927	Nop58
1	-	59783284
1	+	59784703
1	+	59786908
1	-	59807001
1	+	59830146	Bmpr2
1	+	59914942	Bmpr2
1	+	59940742
1	+	59978327	Fam117b
1	+	59981798	Fam117b
1	+	60047155	Ica1l
1	-	60062779	Ica1l
1	+	60065442	Ica1l
1	+	60110120
1	+	60126441
1	-	60135468	Wdr12
1	+	60195978	Carf
1	-	60229708
1	+	60232463
1	+	60235825
1	+	60238003	Nbeal1
1	+	60328488	Nbeal1
1	+	60362092	Nbeal1
1	-	60407211	Cyp20a1
1	+	60426904	Cyp20a1
1	+	60429606	Cyp20a1
1	-	60480212	Abi2
1	+	60495550	Abi2
1	-	60530954	Abi2
1	+	60609361	Raph1
1	+	60622166	Raph1
1	-	60624386
1	+	60642706
1	-	60875428
1	+	60877514
1	+	60879157
1	-	60881245
1	+	60890184
1	-	60893281
1	+	60893372
1	-	60902888
1	-	60907788
1	+	60909839
1	+	60910438
1	+	60917487
1	-	60996167
1	-	61238583
1	+	61434778
1	+	61476862
1	-	61698751	Pard3b
1	+	61840798	Pard3b
1	-	62128484	Pard3b
1	-	62201135	Pard3b
1	-	62402596	Pard3b
1	+	62558461	Pard3b
1	-	62661543	Pard3b
1	+	62674138	Pard3b
1	-	62708932
1	+	62814848	Nrp2
1	-	62816228	Nrp2
1	+	62818531	Nrp2
1	-	62820299	Nrp2
1	+	62820299	Nrp2
1	+	62820882	Nrp2
1	-	62830884	Nrp2
1	+	62850784	Nrp2
1	-	62877492
1	+	62967947
1	+	63011553	Ino80d
1	-	63093356	Ino80d
1	+	63131103	Ino80d
1	+	63137446	Ino80d
1	-	63137725	Ino80d
1	+	63158061	Ino80d
1	-	63161953	Gm11602
1	+	63174448	Gm11602
1	+	63176230	Gm11602
1	-	63176317	Gm11602
1	-	63176725	Gm11602
1	+	63183145	Gm11602
1	+	63184971	Gm11602
1	+	63186206	Gm11602
1	+	63188483	Gm11602
1	-	63204657	Gm11602
1	+	63206721	Ndufs1
1	+	63225657	Eef1b2
1	-	63225808	Eef1b2
1	-	63240877	Gpr1
1	+	63246464	Gpr1
1	-	63246618	Gpr1
1	-	63246763	Gpr1
1	-	63248288	Gpr1
1	-	63263344
1	-	63263497
1	+	63292270
1	+	63295345
1	-	63335453	Zdbf2
1	+	63453301
1	+	63495672	Adam23
1	+	63777476	Fastkd2
1	+	63778725	Fastkd2
1	+	63931946
1	-	64129916	Klf7
1	-	64335315
1	-	64345624
1	-	64469533
1	-	64505406
1	-	64558885
1	+	64576304
1	+	64582720	Creb1
1	-	64584628	Creb1
1	-	64591993	Creb1
1	-	64618670	Creb1
1	+	64622663	Creb1
1	-	64627591	Creb1
1	-	64670280
1	+	64671688
1	+	64672076
1	-	64736133	2810408I11Rik
1	+	64755764	Ccnyl1
1	+	64772396
1	+	64774723
1	+	64776247
1	-	64778220	Fzd5
1	-	64799970
1	-	64813870
1	+	64831924
1	-	64912469	Plekhm3
1	-	64934970	Plekhm3
1	-	64945671	Plekhm3
1	-	64971989	Plekhm3
1	-	65001319	Plekhm3
1	-	65025172
1	+	65040826	Rpl10a-ps1
1	+	65046024
1	+	65079555
1	-	65087206
1	-	65087990
1	-	65089760
1	+	65095611	Cryge
1	+	65095778	Cryge
1	+	65119385	Crygc
1	+	65127412	Crygb
1	-	65155974	D630023F18Rik
1	-	65158708	D630023F18Rik
1	+	65159611	D630023F18Rik
1	-	65165172	D630023F18Rik
1	+	65165532	D630023F18Rik
1	-	65180319
1	+	65190285
1	+	65191597
1	-	65215726	Idh1
1	-	65223935	Idh1
1	-	65224923	Idh1
1	-	65230431	Idh1
1	+	65266340	Pikfyve
1	+	65278974	Pikfyve
1	-	65386523	Pth2r
1	+	65441949
1	+	65760558
1	+	65950128
1	+	66090037
1	+	66150693
1	+	66159702
1	-	66314588	Mtap2
1	-	66396457	Mtap2
1	+	66678066	Unc80
1	+	66689383	Unc80
1	+	66701463	Unc80
1	-	66720696	Unc80
1	+	66731678	Unc80
1	+	66742328	Unc80
1	-	66742328	Unc80
1	+	66744540	Unc80
1	+	66745862	Unc80
1	-	66746114	Unc80
1	-	66746742
1	-	66748683	Rpe
1	-	66776758	1110028C15Rik
1	+	66787209	1110028C15Rik
1	-	66863291	1110028C15Rik
1	+	66985744	Myl1
1	-	66994661
1	-	67056163	Lancl1
1	+	67085530
1	-	67332292	Gm15668
1	+	67371731
1	-	67458552
1	+	67852655
1	-	67927783
1	-	67982418
1	-	67982838
1	+	67982838
1	-	68017384
1	+	68201132	Erbb4
1	+	68920127	Erbb4
1	-	69159124
1	-	69342713
1	-	69485087
1	-	69658022	Ikzf2
1	+	69720127	Ikzf2
1	+	69784327
1	+	69792534
1	+	69909911	Spag16
1	+	70038100	Spag16
1	+	70048302	Spag16
1	-	70474412	Spag16
1	+	70579278	Spag16
1	+	71050523
1	+	71064014
1	+	71147068	Bard1
1	+	71150221
1	+	71158213
1	+	71325469	Abca12
1	+	71578533
1	-	71604216	Atic
1	+	71606290	Atic
1	+	71628348
1	+	71633538	Fn1
1	-	71660378	Fn1
1	+	71684613	Fn1
1	-	71686273	Fn1
1	+	71692863	Fn1
1	+	71696109	Fn1
1	-	71697368	Fn1
1	-	71705157	Apol7d
1	+	71710577
1	+	71720643
1	+	71750146
1	-	71750299
1	+	71750299
1	-	71753553
1	-	71837913
1	+	71945388
1	-	71997688
1	+	72168748
1	-	72201471
1	-	72201472
1	-	72201473
1	-	72201474
1	-	72230185	Mreg
1	-	72256113	Mreg
1	-	72257729	Mreg
1	-	72261119
1	+	72268167
1	+	72268169
1	+	72268170
1	-	72273023
1	+	72289141	D230017M19Rik
1	+	72338752	Tmem169
1	-	72360456	Xrcc5
1	-	72383350	Xrcc5
1	+	72475656	March4
1	+	72481114	March4
1	+	72504880	March4
1	+	72536605	March4
1	-	72536624	March4
1	+	72538191	March4
1	-	72538466	March4
1	-	72542159	March4
1	-	72575882	March4
1	+	72584162
1	+	72633270	Smarcal1
1	+	72642247	Smarcal1
1	+	72669916	Smarcal1
1	-	72674003	Smarcal1
1	+	72678146	Smarcal1
1	-	72692593	Ankar
1	+	72756938
1	+	72762050
1	+	72784003
1	+	72793375
1	+	72799098
1	-	72838816
1	+	72851989
1	-	72853251
1	+	72853251
1	+	72861017
1	-	72869281
1	-	72872291	Igfbp2
1	-	72912377	Igfbp5
1	-	72924706
1	+	72934837
1	+	72996386
1	+	72996387
1	+	73539115
1	-	73709354
1	+	73909169
1	-	73924897
1	+	73926331
1	-	73927681
1	+	73980302	Tns1
1	+	74012104	Tns1
1	-	74092800	Tns1
1	+	74156756	Tns1
1	+	74156898	Tns1
1	+	74201182	Cxcr2
1	-	74337330	Pnkd
1	-	74347005	Pnkd
1	-	74354176	Pnkd
1	+	74354176	Pnkd
1	+	74400160	Pnkd
1	+	74436594
1	+	74443920
1	+	74466116	Vil1
1	+	74549670	Usp37
1	-	74557877	Usp37
1	-	74565441	Usp37
1	-	74643675	Rnf25
1	-	74647405	Rnf25
1	+	74661428	Stk36
1	+	74668475	Stk36
1	-	74735438	Ttll4
1	+	74855710
1	+	74879795
1	-	74898524	Gm16582
1	+	75064081	Nhej1
1	-	75074016	Nhej1
1	-	75074476	Nhej1
1	+	75076294	Nhej1
1	-	75080923	Nhej1
1	+	75081779	Nhej1
1	+	75095097
1	-	75121157
1	+	75121157
1	-	75140546	Fam134a
1	+	75155339
1	-	75162576
1	+	75189312	Ankzf1
1	+	75189782	Ankzf1
1	+	75220228
1	-	75224930
1	+	75236440	Dnajb2
1	+	75248431	Ptprn
1	-	75248431	Ptprn
1	+	75279534
1	+	75305157	Dnpep
1	-	75326677
1	-	75335714
1	-	75367745	Gm15179
1	+	75445935
1	-	75483506	Obsl1
1	-	75498215	Obsl1
1	+	75501886	Obsl1
1	-	75508774
1	+	75543193	Slc4a3
1	+	75556610	Slc4a3
1	+	75579166
1	+	75585816
1	-	75608873
1	+	75652932
1	-	75703457
1	-	75712082
1	+	75712306
1	-	75732238
1	-	75992619
1	-	76003418
1	+	76041573
1	+	76045659
1	-	76216076
1	+	76534043
1	+	76713954
1	-	76780675
1	-	76806819
1	+	76886744
1	-	77082373
1	+	77103804
1	+	77149877
1	+	77189851
1	+	77206655
1	-	77374820	Epha4
1	-	77376404	Epha4
1	+	77404417	Epha4
1	-	77420821	Epha4
1	+	77434935	Epha4
1	-	77442652	Epha4
1	+	77443786	Epha4
1	+	77452589	Epha4
1	+	77466774	Epha4
1	-	77467773	Epha4
1	+	77469680	Epha4
1	-	77480810	Epha4
1	+	77491141	Epha4
1	-	77498326	Epha4
1	-	77516066
1	-	77518417
1	+	77584587
1	+	77690527
1	+	77967728
1	-	78137067	Pax3
1	+	78185980	Pax3
1	-	78252120
1	-	78257492
1	-	78348970	Sgpp2
1	-	78351149	Sgpp2
1	+	78383956	Sgpp2
1	-	78384837	Sgpp2
1	-	78407890	Sgpp2
1	+	78493711
1	-	78532143	Mogat1
1	+	78532143	Mogat1
1	+	78536982
1	-	78556056
1	+	78596930
1	+	78598225
1	+	78607580
1	+	78617524
1	-	78700977	Acsl3
1	-	78701542	Acsl3
1	-	79377276
1	+	79476809
1	+	79742268	Wdfy1
1	+	79772228	Wdfy1
1	-	79773129	Mrpl44
1	+	79891398
1	+	80010844
1	+	80210771	Fam124b
1	-	80217847
1	+	80234628
1	+	80255675
1	+	80265276	Cul3
1	+	80317135	Cul3
1	+	80327604	Cul3
1	+	80328644	Cul3
1	+	80335403	Cul3
1	+	80335404	Cul3
1	-	80760734
1	-	80967668
1	+	81229197	9430031J16Rik
1	-	81399066
1	-	81542440
1	-	81545448
1	+	81640538
1	+	81930827
1	-	82139117
1	-	82218314
1	+	82312719
1	+	82320383	Rhbdd1
1	-	82383685	Rhbdd1
1	-	82679379	Col4a3
1	+	82679379	Col4a3
1	-	82812004
1	+	82815980
1	+	82816647
1	-	82835131
1	+	82835385
1	+	82850854	Agfg1
1	+	82875405	Agfg1
1	+	82887953	Agfg1
1	-	82977212
1	-	82986913
1	+	83004588
1	+	83006339
1	+	83006340
1	+	83033803	Slc19a3
1	+	83277064	Sphkap
1	+	83538513
1	+	83652409
1	-	83711818
1	-	83785796
1	+	83815974
1	-	83842219
1	-	83851412
1	+	83859212
1	-	84156448	Pid1
1	+	84200920	Pid1
1	-	84204910	Pid1
1	-	84271322	Pid1
1	-	84275114	Pid1
1	+	84283342
1	+	84283343
1	-	84327718
1	-	84329757
1	-	84330763
1	+	84346097
1	+	84349201
1	-	84361067
1	-	84376356	Dner
1	-	84402250	Dner
1	+	84402452	Dner
1	-	84414672	Dner
1	+	84613526	Dner
1	-	84627759	Dner
1	+	84628018	Dner
1	+	84676821	Dner
1	+	84736417	Trip12
1	+	84765784	Trip12
1	+	84769301	Trip12
1	-	84819367	Trip12
1	-	84846721	Fbxo36
1	-	84848834	Fbxo36
1	+	84855047	Fbxo36
1	+	84855508	Fbxo36
1	+	84857442	Fbxo36
1	-	84858779	Fbxo36
1	-	84860771	Fbxo36
1	+	84863219	Fbxo36
1	+	84866242	Fbxo36
1	-	84867422	Fbxo36
1	-	84868223	Fbxo36
1	+	84868223	Fbxo36
1	+	84869242	Fbxo36
1	-	84870148	Fbxo36
1	-	84870149	Fbxo36
1	+	84870852	Fbxo36
1	-	84870957	Fbxo36
1	-	84878074	Fbxo36
1	+	84886351	Fbxo36
1	-	84886551	Fbxo36
1	+	84886629	Fbxo36
1	-	84887324	Fbxo36
1	+	84887471	Fbxo36
1	+	84888593	Fbxo36
1	-	84905722	Slc16a14
1	-	85043857	C130026I21Rik
1	+	85117601	C130026I21Rik
1	-	85277292	Gm16026
1	+	85296924
1	-	85322081	AC167036.13
1	-	87483035	Sp110
1	-	87548408	Sp100
1	-	87619330	A630001G21Rik
1	-	87624732	A630001G21Rik
1	-	87630095	A630001G21Rik
1	-	87632958	A630001G21Rik
1	+	87671978	A630001G21Rik
1	+	87731852	Cab39
1	+	87804464	Itm2c
1	+	87870331
1	+	87871670
1	+	87902366
1	+	87958618
1	+	87960058
1	-	88014239	Psmd1
1	+	88040950	Psmd1
1	+	88125475	Armc9
1	-	88125766	Armc9
1	-	88191742	Gm16341
1	-	88206557
1	-	88293965
1	+	88326772
1	-	88359434
1	+	88360812
1	+	88361027
1	-	88363608
1	-	88374506
1	-	88377981
1	+	88379654
1	+	88385863
1	-	88386291
1	+	88388981
1	-	88391338
1	+	88399388
1	-	88406542
1	+	88406542
1	+	88419724
1	-	88420240
1	-	88421256
1	+	88421372
1	+	88425345	Ptma
1	+	88444919	Pde6d
1	+	88445993	Pde6d
1	-	88447159	Pde6d
1	-	88512504
1	+	88513914
1	-	88543979
1	-	88545238
1	-	88617486	Dis3l2
1	-	88618674	Dis3l2
1	-	88645987	Dis3l2
1	-	88648552	Dis3l2
1	+	88658647	Dis3l2
1	-	88755390	Dis3l2
1	+	88810702	Dis3l2
1	-	88905099	Dis3l2
1	-	88908093	Dis3l2
1	-	89105085	Chrng
1	-	89113785	Eif4e2
1	-	89120650	Eif4e2
1	-	89122754	Eif4e2
1	+	89125359	Eif4e2
1	+	89127422	Eif4e2
1	-	89128406	Eif4e2
1	-	89132525	Eif4e2
1	-	89167449	Efhd1
1	+	89189689	Efhd1
1	+	89194999	Efhd1
1	-	89202290	Efhd1
1	+	89202290	Efhd1
1	+	89223038
1	+	89276762	Gigyf2
1	-	89276797	Gigyf2
1	-	89288071	Gigyf2
1	+	89291223	Gigyf2
1	-	89472131	Neu2
1	+	89571825	Inpp5d
1	-	89571865	Inpp5d
1	-	89583731	Inpp5d
1	-	89586806	Inpp5d
1	+	89587107	Inpp5d
1	-	89601444	Inpp5d
1	+	89607340	Inpp5d
1	+	89609083	Inpp5d
1	+	89620356
1	+	89649532
1	+	89658088	Atg16l1
1	+	89680966	Atg16l1
1	-	89687786	Atg16l1
1	-	89697443
1	+	89710384	Sag
1	-	89738719	Sag
1	-	89761900	Dgkd
1	+	89767422	Dgkd
1	+	90006022	Ugt1a10
1	-	90019464	Ugt1a10
1	-	90048052	Ugt1a10
1	+	90101138	Ugt1a10
1	+	90114917	Ugt1a10
1	+	90203933	Trpm8
1	+	90213068	Trpm8
1	+	90278273	Trpm8
1	+	90329267
1	+	90342212
1	-	90349542
1	+	90352235
1	+	90353491
1	-	90357392
1	-	90357472
1	+	90357472
1	-	90358823
1	-	90371116
1	-	90397050
1	-	90401550	Glrp1
1	+	90431052
1	-	90510084
1	+	90510172
1	-	90552837
1	-	90599390
1	-	90614022
1	-	90641502
1	-	90653471
1	+	90656827
1	+	90657914
1	-	90694847
1	-	90696302
1	-	90703531
1	+	90708809
1	-	90709911
1	-	90732495
1	-	90742370
1	+	90774387
1	+	90819977
1	-	90821203
1	+	90848774
1	+	90908652
1	-	90912731
1	+	90919960
1	-	90924787
1	+	90925705
1	-	90935438
1	-	90937746
1	+	90966601
1	+	90976083	Sh3bp4
1	+	90984109	Sh3bp4
1	+	90988312	Sh3bp4
1	-	90991022	Sh3bp4
1	-	90992518	Sh3bp4
1	-	90999444	Sh3bp4
1	+	91020436	Sh3bp4
1	-	91060149
1	+	91060527
1	+	91076621
1	-	91086069
1	-	91090198
1	+	91109918
1	-	91148772
1	+	91249857
1	+	91258889
1	+	91311629
1	+	91365746	Agap1
1	-	91380507	Agap1
1	-	91390340	Agap1
1	-	91414074	Agap1
1	-	91553958	Agap1
1	-	91555038	Agap1
1	+	91619679	Agap1
1	-	91632085	Agap1
1	-	91635790	Agap1
1	-	91650657	Agap1
1	+	91652774	Agap1
1	-	91704276	Agap1
1	-	91762539	Agap1
1	-	91782504	Agap1
1	+	91823742
1	-	91835888
1	+	91956750	Iqca
1	+	92057441
1	+	92084063
1	+	92099455
1	-	92099991
1	+	92145984
1	+	92170199
1	-	92206212
1	-	92206214
1	-	92231481
1	-	92298731
1	+	92368054
1	-	92375067
1	-	92390371
1	-	92390467
1	+	92392172
1	-	92392201
1	+	92401048
1	-	92401201
1	+	92414352
1	+	92415210
1	-	92416899
1	-	92417239
1	+	92417690
1	+	92417978
1	-	92417978
1	-	92423572
1	+	92440149
1	-	92448821
1	+	92524436
1	-	92659554
1	-	92788939
1	-	92791413
1	+	92791459
1	+	92792711
1	-	92797586
1	-	92929128	Lrrfip1
1	-	93041091
1	-	93147499	Ube2f
1	-	93152351	Ube2f
1	-	93152909	Ube2f
1	-	93170151	Ube2f
1	+	93176028	Ube2f
1	-	93212455	Scly
1	-	93375525
1	-	93420454	Traf3ip1
1	+	93424507	Traf3ip1
1	-	93432807
1	+	93432807
1	-	93433863
1	+	93435302
1	-	93435302
1	-	93435837
1	-	93459798
1	-	93491227
1	-	93510556
1	+	93515689
1	+	93575143
1	+	93655335
1	+	93668955
1	-	93675253
1	+	93676027
1	+	93765376
1	-	93943125	Hdac4
1	+	94000229	Hdac4
1	+	94024690	Hdac4
1	+	94047977
1	-	94080320
1	+	94172184
1	+	94221604
1	-	94226531
1	-	94244122
1	+	94244629
1	-	94245527
1	+	94257051
1	+	94293708
1	-	94294440
1	-	94328983
1	-	94426869
1	-	94428777
1	-	94539025
1	+	94596636
1	-	94670049
1	+	94688431
1	-	95011718
1	+	95069344
1	-	95088652
1	-	95088653
1	-	95088654
1	-	95094503
1	+	95139596	Sned1
1	-	95168981	Sned1
1	-	95199246	Mterfd2
1	+	95202792
1	-	95260865	Ppp1r7
1	+	95306982	Hdlbp
1	+	95334033	Hdlbp
1	+	95346815	Hdlbp
1	+	95462601	Farp2
1	-	95546660
1	-	95565074
1	-	95571357
1	-	95571358
1	-	95571359
1	+	95581932
1	+	95581978
1	+	95610425	Thap4
1	-	95698625
1	+	95699928
1	-	95723317	D2hgdh
1	-	95925262
1	-	95980731
1	-	95980732
1	+	96418112
1	-	96478936
1	-	96596358
1	-	96618845
1	+	97172450
1	+	97210989	Fam174a
1	+	97369858
1	-	97640055
1	+	97648574
1	-	97650017
1	-	97721444
1	-	98012384
1	+	98584999
1	+	98618871
1	-	98732121	Slco4c1
1	-	98772709	AC102484.1
1	-	98772917	AC102484.1
1	+	98781140
1	+	99217843
1	+	99619272	Ppip5k2
1	+	99629430	Ppip5k2
1	-	99662814	Ppip5k2
1	+	99666927	Ppip5k2
1	+	99689494	Gin1
1	-	99693949	Pam
1	+	99769155	Pam
1	+	99790497	Pam
1	+	99801458	Pam
1	-	99873913	Pam
1	-	99925223	Pam
1	-	99945177	Pam
1	+	99966636	Pam
1	-	99992974
1	+	100486102
1	-	101279681
1	-	101526972
1	-	101666136
1	+	101675557	Cntnap5b
1	+	101688074	Cntnap5b
1	-	101840260	Cntnap5b
1	+	101867387	Cntnap5b
1	-	102768583
1	+	103156428
1	-	103509981
1	-	103653644
1	-	103654264
1	-	104163635
1	+	104457457
1	+	104524327
1	-	104709155
1	+	104726035
1	+	104814054
1	+	105094081
1	+	105368510
1	+	105614069
1	+	105650146
1	-	105731804
1	+	106882921	Cdh20
1	+	106947812
1	+	107082912
1	-	107278978
1	+	107322194
1	-	107387973
1	-	107413473
1	+	107476550	Pign
1	-	107547115	Pign
1	+	107596289	2310035C23Rik
1	+	107608072	2310035C23Rik
1	-	107664522
1	-	107664523
1	-	107664524
1	-	107664525
1	-	107716397	Tnfrsf11a
1	-	107827106
1	-	107827173
1	-	107840294
1	+	107847721
1	+	107870129
1	-	107894556	Zcchc2
1	+	107898108	Zcchc2
1	+	107909179	Zcchc2
1	+	107950197
1	-	107974853
1	+	108048422
1	+	108067655
1	-	108074997	Phlpp1
1	+	108098224	Phlpp1
1	-	108104137	Phlpp1
1	+	108201055	Phlpp1
1	-	108300757
1	+	108594571	Bcl2
1	-	108605175	Bcl2
1	-	108624713	Kdsr
1	-	108656813
1	+	109286447
1	+	109708874
1	-	110083392
1	-	110580134
1	+	110598642
1	+	110919350
1	+	111199274
1	+	111693209
1	+	111693210
1	+	112555819
1	-	112661320
1	-	112695728
1	-	112801691	Cdh19
1	-	113102682
1	+	114120786
1	+	114416607
1	-	114886959
1	-	115162186
1	+	115480161
1	-	115494579
1	+	115855872	9330185C12Rik
1	-	115856753	9330185C12Rik
1	-	116071101
1	-	116238488
1	+	116706129
1	-	116870635
1	+	117019256
1	-	117088929
1	+	117875611	Cntnap5a
1	+	117980460	Cntnap5a
1	-	117989425	Cntnap5a
1	-	118173743	Cntnap5a
1	-	118440373	Cntnap5a
1	-	118450367	Cntnap5a
1	-	118509180
1	-	118947925
1	+	119110552
1	+	119260871
1	+	119275806
1	+	119290700
1	+	119342629
1	-	119355073
1	-	120207997
1	-	120240211
1	-	120280170
1	+	120283521
1	-	120285730	Clasp1
1	-	120321108	Clasp1
1	+	120333858	Clasp1
1	+	120343457	Clasp1
1	-	120346141	Clasp1
1	-	120408720	Clasp1
1	-	120422661	Clasp1
1	+	120425884	Clasp1
1	-	120473268	Clasp1
1	-	120498346	Clasp1
1	-	120509065
1	-	120515266
1	+	120523562
1	+	120527204	Tcfcp2l1
1	+	120539252	Tcfcp2l1
1	+	120545723	Tcfcp2l1
1	-	120547756	Tcfcp2l1
1	+	120573878	Tcfcp2l1
1	-	120580976	Tcfcp2l1
1	+	120622959
1	-	120731047	Gli2
1	+	120777864	Gli2
1	+	120790969	Gli2
1	+	120872644	Gli2
1	-	120872681	Gli2
1	-	120881180	Gli2
1	-	120906562	Gli2
1	+	120909552	Gli2
1	-	120931402	Gli2
1	+	120938985	Gli2
1	-	120945189	Gli2
1	+	120953388
1	-	120973204
1	+	120976687
1	+	120977214
1	-	121016148
1	+	121043499
1	+	121049805
1	+	121065697
1	+	121088922
1	+	121162327
1	+	121184587
1	+	121214854
1	-	121270121
1	+	121273966
1	+	121288916
1	+	121304127
1	-	121339951
1	-	121344135
1	-	121405187
1	-	121410413
1	+	121414385
1	-	121414385
1	-	121414435
1	+	121431392
1	+	121487923	Epb4.1l5
1	+	121811199
1	-	121940288	Sctr
1	-	121949907	Sctr
1	+	121970685
1	+	121977098
1	+	121987388
1	+	121992219
1	-	122008225
1	+	122037073	3110009E18Rik
1	+	122126699	Steap3
1	-	122145130	Steap3
1	+	122165619	Steap3
1	-	122268210
1	+	122332731
1	-	122338456
1	+	122357213
1	+	122357677
1	+	122362234
1	-	122363886
1	+	122426880
1	+	122451633
1	+	122457658
1	+	122600567
1	-	122602019
1	-	122611390
1	+	122659934
1	-	122864860
1	-	122889507
1	-	123002477	AI848258
1	+	123195373
1	+	123211361	Insig2
1	-	123326028
1	-	123353766	Ccdc93
1	+	123355849	Ccdc93
1	-	123356096	Ccdc93
1	-	123463746	Ddx18
1	-	123499174
1	-	123541435
1	-	123711011
1	-	123716508
1	-	123955218
1	+	124243732
1	+	124320099
1	+	124531371
1	-	124559117
1	-	124960900
1	-	125051208
1	+	125079420
1	+	125543246	Dpp10
1	+	125599588	Dpp10
1	+	125665605	Dpp10
1	-	125670822	Dpp10
1	+	126533117
[truncated: 46,709 more rows]
